# Supplementary material for: Sulfated Nutrition Modifies Nutrient Content and Photosynthetic Pigment Concentration in Cabbage under Salt Stress
Source: Plants (Basel). 2024 May 13;13(10):1337. doi: 10.3390/plants13101337 (PMC11124958; doi:10.3390/plants13101337)
Supplement: Supplementary file 1 [file plants-13-01337-s001.zip]

Archive with 1 entries (1 files):
- plants-2961936-supplementary.pdf
